# Supplementary material for: The Characters of Dry Soil Layer on the Loess Plateau in China and Their Influencing Factors
Source: PLoS One. 2015 Aug 4;10(8):e0134902. doi: 10.1371/journal.pone.0134902 (PMC4524687; doi:10.1371/journal.pone.0134902)
Supplement: S1 File — (XLS) [file pone.0134902.s001.xls]

## Sheet: Title page
The Characters of Dry Soil Layer on the Loess Plateau in China and Their Influencing Factors
Weiming Yan, Lei Deng, Yangquanwei Zhong, Zhouping Shangguan*
State Key Laboratory of Soil Erosion and Dryland Farming on the Loess Plateau, Northwest A&F University, Yangling, Shaanxi 712100, P.R. China
*Corresponding author: Prof. Dr. Zhouping Shangguan, Phone: ++86-29-87019107, Fax: ++86-29-87012210, E-mail: shangguan@ms.iswc.ac.cn

## Sheet: Data
Sampling sites	Mean annual precipitation(mm)	Mean annual temperature(°C)	Longitude(E)	Latitude (N)	Species	Plant Type	Dry soil layer formation depth	Dry soil layer thickness	Mean water content of the dry soil layer	Field capacity	References
Ningxia Haiyuan	382	7.3	105.8	36.5	Triticum aestivum L.	Crop	60	480		0.17	27
Ningxia Haiyuan	382	7.3	105.8	36.5	Triticum aestivum L.	Crop	120	480		0.17	27
Ningxia Haiyuan	382	7.3	105.8	36.5	Solanum tuberosum	Crop	60	460		0.17	27
Ningxia Haiyuan	382	7.3	105.8	36.5	Solanum tuberosum	Crop	180	420		0.17	27
Ningxia Haiyuan	382	7.3	105.8	36.5	Panicum miliaceum L.	Crop	160	440		0.17	27
Ningxia Haiyuan	386.1	7.3	105.8	36.5	Triticum aestivum L.	Crop	60	480	0.0787	0.17	20
Ningxia Haiyuan	386.1	7.3	105.8	36.5	Triticum aestivum L.	Crop	140	460	0.0821	0.17	20
Ningxia Haiyuan	386.1	7.3	105.8	36.5	Solanum tuberosum	Crop	60	480	0.0823	0.17	20
Ningxia Haiyuan	386.1	7.3	105.8	36.5	Solanum tuberosum	Crop	200	400	0.0761	0.17	20
Ningxia Haiyuan	386.1	7.3	105.8	36.5	Medicago sativa L.	Grass	0	760		0.17	24
Ningxia Haiyuan	386.1	7.3	105.8	36.5	Medicago sativa L.	Grass	0	1000	0.057	0.17	24
Ningxia Haiyuan	386.1	7.3	105.8	36.5	Medicago sativa L.	Grass	0	1000	0.0582	0.17	24
Ningxia Haiyuan	386.1	7.3	105.8	36.5	Caragana korshinskii	Shrub	0	920	0.0646	0.17	25
Ningxia Haiyuan	386.1	7.3	105.8	36.5	Medicago sativa L.	Grass	40	720		0.17	25
Ningxia Haiyuan	386.1	7.3	105.8	36.5	Medicago sativa L.	Grass	0	1000	0.057	0.17	25
Ningxia Haiyuan	386.1	7.3	105.8	36.5	Medicago sativa L.	Grass	0	1000	0.0582	0.17	25
Ningxia Haiyuan	386.1	7.3	105.8	36.5	Triticum aestivum L.	Crop	0	600	0.0937	0.17	25
Ningxia Haiyuan	386.1	7.3	105.8	36.5	Triticum aestivum L.	Crop	60	480		0.17	25
Ningxia Haiyuan	386.1	7.3	105.8	36.5	Solanum tuberosum	Crop	200	400		0.17	25
Ningxia Haiyuan	386.1	7.3	105.8	36.5	Solanum tuberosum	Crop	120	480		0.17	25
Ningxia Haiyuan	386.1	7.3	105.8	36.5	Panicum miliaceum L.	Crop	160	440		0.17	25
Ningxia Haiyuan	386.1	7.3	105.8	36.5	Caragana korshinskii	Shrub		880		0.17	26
Gansu Dingxi	386.3	6.8	104.5	35.75	Populus L.	Tree	0	800		0.19	57
Gansu Dingxi	386.3	6.8	104.5	35.75	Pinus tabulaeformis Carr.	Tree	0	800		0.19	57
Gansu Dingxi	386.3	6.8	104.5	35.75	Armeniaca sibirica (L.) Lam.	Orchard	0	800		0.19	57
Gansu Dingxi	386.3	6.8	104.5	35.75	Platycladus orientalis (L.) Franco	Tree	0	800		0.19	57
Gansu Dingxi	386.3	6.8	104.5	35.75	Populus L.	Tree	0	800		0.19	57
Gansu Dingxi	386.3	6.8	104.5	35.75	Caragana korshinskii	Shrub	0	800		0.19	57
Gansu Dingxi	386.3	6.8	104.5	35.75	prunus davidiana(carr)franch	Orchard	0	800		0.19	57
Gansu Dingxi	386.3	6.8	104.5	35.75	Medicago sativa L.	Grass	0	800		0.19	57
Shaanxi Jingbian	395	7.8	108.79	37.61	Populus L.	Tree	0	420	0.024		66
Shaanxi Jingbian	395	7.8	108.79	37.61	Salix psammophila	Shrub	0	420	0.028		66
Shaanxi Jingbian	395	7.8	108.79	37.61	Populus L.	Tree	200	400	0.067		66
Ningxia Haiyuan	397.4	8	105.82	36.5	Medicago sativa L.	Grass	100	440		0.17	34
Ningxia Haiyuan	397.4	8	105.82	36.5	Medicago sativa L.	Grass	120	460		0.17	34
Ningxia Haiyuan	397.4	8	105.82	36.5	Medicago sativa L.	Grass	200	700	0.0477	0.17	34
Ningxia Haiyuan	397.4	8	105.82	36.5	Medicago sativa L.	Grass	160	620		0.17	34
Ningxia Haiyuan	397.4	8	105.82	36.5	Medicago sativa L.	Grass	200	600	0.0435	0.17	34
Ningxia Haiyuan	397.4	8	105.82	36.5	Medicago sativa L.	Grass	180	550		0.17	34
Shaanxi Yulin	398	10.7	109.77	38.8	Pinus tabulaeformis Carr.	Tree	200	100		0.17	28
Shaanxi Yulin	398	10.7	109.78	38.9	Pinus tabulaeformis Carr.	Tree	200	300		0.17	28
Shaanxi Yulin	398	10.7	109.79	38.1	Pinus tabulaeformis Carr.	Tree	200	500		0.17	28
Shaanxi Yulin	398	10.7	109.8	38.11	Pinus tabulaeformis Carr.	Tree	200	700		0.17	28
Shaanxi Yulin	398	10.7	109.81	38.12	Pinus tabulaeformis Carr.	Tree	200	800		0.17	28
Ningxia Guyuan	406	6.5	106.5	36	Caragana korshinskii	Shrub	160	260	0.0675	0.19	7
Ningxia Guyuan	406	6.5	106.5	36	Caragana korshinskii	Shrub	220	240	0.073	0.19	7
Ningxia Guyuan	406	6.5	106.5	36	Caragana korshinskii	Shrub	220	250	0.0745	0.19	7
Ningxia Guyuan	406	6.5	106.5	36	Caragana korshinskii	Shrub	100	650	0.059	0.19	7
Ningxia Guyuan	406	6.5	106.5	36	Caragana korshinskii	Shrub	80	680	0.067	0.19	7
Ningxia Guyuan	406	6.5	106.5	36	Caragana korshinskii	Shrub	80	700	0.0685	0.19	7
Gansu Dingxi	410	6.8	104.6	35.4	Triticum aestivum L.	Crop	50	250	0.1176	0.22	20
Gansu Dingxi	410	6.8	104.6	35.4	Solanum tuberosum	Crop	100	260	0.129	0.22	20
Gansu Dingxi	410	6.7	104.5	35.75	Caragana korshinskii	Shrub	0	800	0.0685	0.19	25
Gansu Dingxi	410	6.7	104.5	35.75	Medicago sativa L.	Grass	40	960	0.0965	0.19	25
Gansu Dingxi	410	6.7	104.5	35.75	Medicago sativa L.	Grass	60	840	0.0882	0.19	25
Gansu Dingxi	410	6.7	104.5	35.75	Triticum aestivum L.	Crop	60	140		0.19	25
Gansu Dingxi	410	6.7	104.5	35.75	Solanum tuberosum	Crop	120	40		0.19	25
Gansu Dingxi	410	6.7	104.5	35.75	Caragana korshinskii	Shrub		800		0.19	26
Gansu Dingxi	410	6.7	104.5	35.75	Triticum aestivum L.	Crop	60	60	0.1407	0.19	27
Gansu Dingxi	410	6.7	104.5	35.75	Triticum aestivum L.	Crop	220	60	0.1152	0.19	27
Gansu Dingxi	410	6.7	104.5	35.75	Pisum sativum L.	Crop	280	300	0.0744	0.19	27
Gansu Dingxi	410	6.7	104.5	35.75	Solanum tuberosum	Crop	120	40	0.1155	0.19	27
Ningxia Guyuan	414.9	6.5	106.5	36	Caragana korshinskii	Shrub	100			0.19	15
Ningxia Guyuan	414.9	6.5	106.5	36	Caragana korshinskii	Shrub	60	240		0.19	15
Ningxia Guyuan	415.6	6.5	106.5	36	Caragana korshinskii	Shrub	80	120	0.0779	0.19	17
Ningxia Guyuan	415.6	6.5	106.5	36	Caragana korshinskii	Shrub	80	220	0.0718	0.19	17
Shanxi Pianguan	419	8	111.7	39.6	Caragana korshinskii	Shrub	0	600	0.0502	0.21	56
Shanxi Pianguan	419	8	111.7	39.6	Pinus sylvestris var. mongolica Litv.	Tree	0	600	0.0512	0.21	56
Shanxi Pianguan	419	8	111.7	39.6	Pinus tabulaeformis Carr.	Tree	0	600	0.0509	0.21	56
Shanxi Pianguan	419	8	111.7	39.6	Populus alba var. pyramidalis Bunge	Tree	0	600	0.0465	0.21	56
Shanxi Pianguan	419	8	111.7	39.6	Pinus tabulaeformis Carr.	Tree	150	450	0.05	0.21	58
Shanxi Pianguan	419	8	111.7	39.6	Caragana korshinskii	Shrub	170	430	0.042	0.21	58
Shanxi Pianguan	419	8	111.7	39.6	Pinus sylvestris var. mongolica Litv.	Tree	150	450	0.0511	0.21	58
Shaanxi Mizhi	420.3	8.4	110.1	37.9	Caragana korshinskii	Shrub	120	880	0.0409	0.1583	1
Shaanxi Mizhi	420.3	8.9	110.25	37.77	Malus pumila Mill.	Orchard	0	600	0.0706	0.19	49
Shaanxi Mizhi	420.3	8.9	110.25	37.77	Malus pumila Mill.	Orchard	0	600	0.0706	0.19	65
Ningxia Guyuan	425	6.5	106.45	36.25	Stipa bungeana Trin.	Grass	100	1630		0.19	13
Ningxia Guyuan	428	6.5	106.5	36	Pupulus simonii	Tree	80	220	0.072	0.19	4
Ningxia Guyuan	428	6.5	106.5	36	Prunus davidiana Franch.	Orchard	80	150	0.05	0.19	5
Ningxia Guyuan	428	6.5	106.5	36	Prunus davidiana Franch.	Orchard	60	300	0.05	0.19	5
Ningxia Guyuan	428	6.5	106.5	36	Prunus davidiana Franch.	Orchard	50	350	0.065	0.19	5
Ningxia Guyuan	428	6.5	106.5	36	Prunus davidiana Franch.	Orchard	50	300	0.052	0.19	5
Ningxia Guyuan	428	6.5	106.5	36	Hippophae rhamnoides L.	Shrub	80	180	0.058	0.19	8
Ningxia Guyuan	428	6.5	106.5	36	Hippophae rhamnoides L.	Shrub	60	260	0.06	0.19	8
Ningxia Guyuan	428	6.5	106.5	36	Hippophae rhamnoides L.	Shrub	60	310	0.062	0.19	8
Ningxia Guyuan	428	6.5	106.5	36	Hippophae rhamnoides L.	Shrub	60	260	0.05	0.19	8
Ningxia Guyuan	428	6.5	106.5	36	Hippophae rhamnoides L.	Shrub	80	220	0.064	0.19	8
Ningxia Guyuan	428	6.5	106.5	36	Astragalus adsurgens Pall.	Grass	100	150	0.0625	0.19	9
Ningxia Guyuan	428	6.5	106.5	36	Astragalus adsurgens Pall.	Grass	160	140	0.054	0.19	9
Ningxia Guyuan	428	6.5	106.5	36	Astragalus adsurgens Pall.	Grass	80	270	0.0515	0.19	9
Ningxia Guyuan	428	6.5	106.5	36	Astragalus adsurgens Pall.	Grass	80	370	0.0555	0.19	9
Shaanxi Shenmu	437	8.4	110.4	38.8	Salix psammophila	Shrub	0	380		0.18	22
Shaanxi Shenmu	437	8.4	110.4	38.8	Salix psammophila	Shrub	0	480		0.18	22
Shaanxi Shenmu	437	8.4	110.4	38.8	Caragana korshinskii	Shrub	0	600		0.18	22
Shaanxi Shenmu	437	8.4	110.36	38.7	Caragana korshinskii	Shrub	0	70	0.0951	0.18	51
Shaanxi Shenmu	437	8.4	110.36	38.7	Caragana korshinskii	Shrub	0	180	0.0892	0.18	51
Shaanxi Shenmu	437	8.4	110.36	38.7	Caragana korshinskii	Shrub	0	240	0.0924	0.18	51
Shaanxi Shenmu	437	8.4	110.36	38.7	Caragana korshinskii	Shrub	80	460	0.0895	0.18	51
Shaanxi Shenmu	437	8.4	110.36	38.7	Medicago sativa L.	Grass	0	100	0.0951	0.18	51
Shaanxi Shenmu	437	8.4	110.36	38.7	Medicago sativa L.	Grass	0	320	0.0938	0.18	51
Shaanxi Shenmu	437	8.4	110.36	38.7	Medicago sativa L.	Grass	0	400	0.0941	0.18	51
Shaanxi Shenmu	437	8.4	110.36	38.7	Medicago sativa L.	Grass	80	320	0.0939	0.18	51
Shaanxi Shenmu	437.4	8.4	110.4	38.8	Armeniaca vulgaris	Orchard	0	330	0.1	0.18	60
Shaanxi Shenmu	437.4	8.4	110.4	38.8	Caragana korshinskii	Shrub	0	500	0.0502	0.18	60
Shaanxi Suide	439.4	9.7	110.29	37.51	Medicago sativa L.	Grass	150	1250	0.056	0.1583	52
Shaanxi Suide	439.4	9.7	110.29	37.51	Caragana korshinskii	Shrub	180	1620	0.049	0.1583	52
Shaanxi Suide	439.4	9.7	110.29	37.51	Pinus tabulaeformis Carr.	Tree	120	1580	0.053	0.1583	52
Shaanxi Suide	439.4	9.7	110.3	37.5	Caragana korshinskii	Shrub	100	900	0.042	0.1583	53
Shaanxi Suide	439.4	9.7	110.3	37.5	Platycladus orientalis (L.) Franco	Tree	100	900	0.052	0.1583	53
Shaanxi Suide	439.4	9.7	110.3	37.5	Pinus tabulaeformis Carr.	Tree	100	900	0.05	0.1583	53
Shaanxi Suide	439.4	9.7	110.3	37.5	Pinus tabulaeformis Carr.	Tree	60	940	0.05	0.1583	53
Shaanxi Suide	439.4	9.7	110.3	37.5	Caragana korshinskii	Shrub	160	840	0.045	0.1583	53
Shaanxi Suide	439.4	9.7	110.3	37.5	Platycladus orientalis (L.) Franco	Tree	160	840	0.05	0.1583	53
Shaanxi Suide	439.4	9.7	110.3	37.5	Pinus tabulaeformis Carr.	Tree	160	840	0.049	0.1583	53
Shaanxi Suide	439.4	9.7	110.3	37.5	Pinus tabulaeformis Carr.	Tree	120	880	0.05	0.1583	53
Ningxia Guyuan	442	7.5	106.75	36	Medicago sativa L.	Grass	0	80	0.0758	0.19	41
Ningxia Guyuan	442	7.5	106.75	36	Medicago sativa L.	Grass	0	260	0.0736	0.19	41
Ningxia Guyuan	442	7.5	106.75	36	Medicago sativa L.	Grass	0	500	0.0598	0.19	41
Ningxia Guyuan	442	7.5	106.75	36	Medicago sativa L.	Grass	0	500	0.078	0.19	41
Ningxia Guyuan	445	6.5	106.2	35.9	Medicago sativa L.	Grass	100	110		0.19	6
Ningxia Guyuan	445	6.5	106.2	35.9	Medicago sativa L.	Grass	140	120		0.19	6
Ningxia Guyuan	445	6.5	106.2	35.9	Medicago sativa L.	Grass	120	200		0.19	6
Ningxia Guyuan	445	6.5	106.2	35.9	Medicago sativa L.	Grass	100	250		0.19	6
Ningxia Guyuan	445	6.5	106.2	35.9	Medicago sativa L.	Grass	100	260		0.19	6
Shanxi Taiyuan	445	9.5	112.35	37.95	Malus pumila Mill.	Orchard	0	600	0.078	0.2	36
Shanxi Taiyuan	445	9.5	112.35	37.95	Populus L.	Tree	0	600	0.093	0.2	36
Shanxi Taiyuan	445	9.5	112.35	37.95	Malus pumila Mill.	Orchard	0	600	0.084	0.2	36
Shanxi Taiyuan	445	9.5	112.35	37.95	Pyrus sorotina	Orchard	0	600	0.071	0.2	36
Shanxi Taiyuan	445	9.5	112.35	37.95	Amygdalus persica L.	Orchard	0	600	0.088	0.2	36
Shanxi Taiyuan	445	9.5	112.35	37.95	Amygdalus persica L.	Orchard	0	600	0.075	0.2	36
Shanxi Taiyuan	445	9.5	112.35	37.95	Populus L.	Tree	0	600	0.091	0.2	36
Shanxi Taiyuan	445	9.5	112.35	37.95	Populus L.	Tree	0	600	0.086	0.2	36
Ningxia Guyuan	450	6.5	106.2	35.9	Medicago sativa L.	Grass	0	640	0.061	0.19	3
Ningxia Guyuan	450	6.5	106.2	35.9	Medicago sativa L.	Grass	0	400	0.0645	0.19	3
Ningxia Guyuan	450	6.5	106.2	35.9	Medicago sativa L.	Grass	0	300	0.077	0.19	3
Ningxia Guyuan	450	6.5	106.2	35.9	Medicago sativa L.	Grass	0	720	0.05	0.19	3
Ningxia Guyuan	450	6.5	106.2	35.9	Medicago sativa L.	Grass	0	580	0.077	0.19	3
Ningxia Guyuan	450	6.5	106.2	35.9	Medicago sativa L.	Grass	0	300	0.1025	0.19	3
Shaanxi Yanan	450	7.8	108	36.97	Astragalus adsurgens Pall.	Shrub	100	160	0.064	0.209	33
Shaanxi Yanan	450	7.8	108	36.97	Caragana korshinskii	Shrub	300	540	0.067	0.209	33
Shaanxi Yanan	450	7.8	108	36.97	Hippophae rhamnoides L.	Shrub	300	510	0.063	0.209	33
Shaanxi Yanan	450	7.8	108	36.97	Pinus tabulaeformis Carr.	Tree	60	840	0.06	0.209	33
Shaanxi Yanan	450	7.8	108	36.97	Armeniaca vulgaris	Orchard	200	640	0.073	0.209	33
Shaanxi Mizhi	450	8.3	110.1	37.9	Pinus tabulaeformis Carr.	Tree	120	560		0.1583	50
Shaanxi Mizhi	450	8.3	110.1	37.9	Platycladus orientalis (L.) Franco	Tree	100	820		0.1583	50
Shaanxi Mizhi	450	8.3	110.1	37.9	Populus armeniaca	Tree	120	560		0.1583	50
Shaanxi Mizhi	450	8.3	110.1	37.9	Prunus armeniaca	Orchard	120	660		0.1583	50
Shaanxi Mizhi	450	8.3	110.1	37.9	Ziziphus jujuba Mill.	Orchard	140	580		0.1583	50
Shaanxi Mizhi	450	8.3	110.1	37.9	Caragana korshinskii	Shrub	0	1000	0.0489	0.1583	50
Gansu Jingning	450.8	7.1	105.73	35.53	Malus pumila Mill.	Orchard		640		0.17	2
Gansu Jingning	450.8	7.1	105.73	35.53	Malus pumila Mill.	Orchard		1180		0.17	2
Gansu Jingning	450.8	7.1	105.73	35.53	Malus pumila Mill.	Orchard		1180		0.17	2
Shaanxi Mizhi	451.6	8.5	110.4	37.9	Ziziphus jujuba Mill.	Orchard	300	260	0.097	0.219	55
Shaanxi Mizhi	451.6	8.5	110.5	37.9	Ziziphus jujuba Mill.	Orchard	300	280	0.0917	0.219	55
Shaanxi Mizhi	451.6	8.5	110.6	37.9	Ziziphus jujuba Mill.	Orchard	300	300	0.0713	0.219	55
Shaanxi Mizhi	451.6	8.5	110.7	37.9	Ziziphus jujuba Mill.	Orchard	300	400	0.0542	0.219	55
Ningxia Guyuan	455.4	6.1	106.4	36	Triticum aestivum L.	Crop	80	420	0.1006	0.19	20
Ningxia Guyuan	455.4	6.1	106.4	36	Triticum aestivum L.	Crop	60	300	0.0892	0.19	20
Ningxia Guyuan	455.4	6.1	106.4	36	Solanum tuberosum	Crop	20	500	0.0976	0.19	20
Ningxia Guyuan	455.4	6.1	106.4	36	Solanum tuberosum	Crop	60	240	0.1015	0.19	20
Ningxia Guyuan	455.4	6.1	106.4	36	Panicum miliaceum L.	Crop	20	280	0.093	0.19	20
Ningxia Guyuan	455.4	6.1	106.4	36	Zea mays	Crop	0	380	0.1049	0.19	20
Ningxia Guyuan	455.4	6.1	106.4	36	Medicago sativa L.	Grass	0	1000	0.0754	0.19	24
Ningxia Guyuan	455.4	6.1	106.4	36	Medicago sativa L.	Grass	60	940	0.0724	0.19	24
Ningxia Guyuan	455.4	6.1	106.4	36	Medicago sativa L.	Grass	20	980	0.0643	0.19	24
Ningxia Guyuan	455.4	6.1	106.4	36	Caragana korshinskii	Shrub	0	760		0.19	25
Ningxia Guyuan	455.4	6.1	106.4	36	Caragana korshinskii	Shrub	20	960	0.0803	0.19	25
Ningxia Guyuan	455.4	6.1	106.4	36	Caragana korshinskii	Shrub	20	980	0.0736	0.19	25
Ningxia Guyuan	455.4	6.1	106.4	36	Medicago sativa L.	Grass	0	420		0.19	25
Ningxia Guyuan	455.4	6.1	106.4	36	Medicago sativa L.	Grass	60	940	0.0645	0.19	25
Ningxia Guyuan	455.4	6.1	106.4	36	Medicago sativa L.	Grass	100	800	0.0923	0.19	25
Ningxia Guyuan	455.4	6.1	106.4	36	Triticum aestivum L.	Crop	60	300		0.19	25
Ningxia Guyuan	455.4	6.1	106.4	36	Triticum aestivum L.	Crop	80	420		0.19	25
Ningxia Guyuan	455.4	6.1	106.4	36	Solanum tuberosum	Crop	20	500		0.19	25
Ningxia Guyuan	455.4	6.1	106.4	36	Solanum tuberosum	Crop	40	260		0.19	25
Ningxia Guyuan	455.4	6.1	106.4	36	Panicum miliaceum L.	Crop	20	280		0.19	25
Ningxia Guyuan	455.4	6.1	106.4	36	Zea mays	Crop	0	460		0.19	25
Ningxia Guyuan	455.4	6.1	106.4	36	Caragana korshinskii	Shrub		760		0.19	26
Ningxia Guyuan	455.4	6.1	106.4	36	Caragana korshinskii	Shrub		980		0.19	26
Ningxia Guyuan	455.4	6.1	106.4	36	Caragana korshinskii	Shrub		960		0.19	26
Ningxia Guyuan	455.4	6.1	106.4	36	Triticum aestivum L.	Crop	80	420	0.1006	0.19	27
Ningxia Guyuan	455.4	6.1	106.4	36	Triticum aestivum L.	Crop	60	300	0.0907	0.19	27
Ningxia Guyuan	455.4	6.1	106.4	36	Solanum tuberosum	Crop	20	500	0.0994	0.19	27
Ningxia Guyuan	455.4	6.1	106.4	36	Solanum tuberosum	Crop	40	260	0.0998	0.19	27
Ningxia Guyuan	455.4	6.1	106.4	36	Panicum miliaceum L.	Crop	20	280	0.0943	0.19	27
Ningxia Guyuan	455.4	6.1	106.4	36	Zea mays	Crop	200	400	0.107	0.19	27
Ningxia Guyuan	455.4	6.1	106.2	36.1	Medicago sativa L.	Grass	0	720	0.08	0.19	47
Ningxia Guyuan	455.4	6.1	106.2	36.1	Medicago sativa L.	Grass	0	1000	0.0613	0.19	47
Ningxia Guyuan	455.4	6.1	106.2	36.1	Medicago sativa L.	Grass	0	1360	0.0597	0.19	47
Ningxia Guyuan	455.4	6.1	106.2	36.1	Medicago sativa L.	Grass	0	1000	0.055	0.19	47
Ningxia Guyuan	472	7	106.5	36	Caragana korshinskii	Shrub	140	100		0.19	16
Shanxi Xinzhou	478.5	4.9	111.78	38.97	Caragana korshinskii	Shrub	0	600	0.1051	0.2	32
Shanxi Xinzhou	478.5	4.9	111.78	38.97	Caragana korshinskii	Shrub	0	600	0.0962	0.2	32
Shanxi Xinzhou	478.5	4.9	111.78	38.97	Caragana korshinskii	Shrub	0	600	0.087	0.2	32
Shanxi Xinzhou	478.5	4.9	111.78	38.97	Populus cathayana	Tree	0	400	0.096	0.2	61
Shanxi Xinzhou	478.5	4.9	111.78	38.97	Salix matsudana Koidz	Tree	0	500	0.0808	0.2	61
Shanxi Xinzhou	478.5	4.9	111.78	38.97	Pinus tabulaeformis Carr.	Tree	0	600	0.0684	0.2	61
Shaanxi Suide	486	9.7	110.1	37.5	Medicago sativa L.	Grass	120	660		0.1583	50
Shaanxi Ansai	497	8.8	109.31	36.85	Robinia pseudoacacia L.	Tree	0	1000	0.0623	0.19	25
Shaanxi Ansai	497	8.8	109.31	36.85	Caragana korshinskii	Shrub	0	1000	0.065	0.19	25
Shaanxi Ansai	497	8.8	109.31	36.85	Hippophae rhamnoides L.	Shrub	0	880	0.0719	0.19	25
Shaanxi Ansai	497	8.8	109.31	36.85	Astragalus adsurgens Pall.	Grass	0	940	0.0818	0.19	25
Shaanxi Ansai	497	8.8	109.31	36.85	Astragalus adsurgens Pall.	Grass	0	520		0.19	25
Shaanxi Ansai	497	8.8	109.31	36.85	Hippophae rhamnoides L.	Shrub		260		0.19	26
Shaanxi Ansai	497	8.8	109.31	36.85	Hippophae rhamnoides L.	Shrub		880		0.19	26
Shaanxi Ansai	497	8.8	109.31	36.85	Caragana korshinskii	Shrub		1000		0.19	26
Shaanxi Ansai	497	8.8	109.31	36.85	Robinia pseudoacacia	Tree		1000		0.19	26
Shaanxi Ansai	497	8.8	109.31	36.85	Setaria italica	Crop	340	260	0.1044	0.19	27
Shaanxi Ansai	497	8.8	109.3	36.9	Hippophae rhamnoides L.	Shrub	0	560	0.0716	0.19	35
Shaanxi Ansai	497	8.8	109.3	36.9	Hippophae rhamnoides L.	Shrub	0	600	0.0771	0.19	35
Shaanxi Ansai	497	8.8	109.3	36.9	Hippophae rhamnoides L.	Shrub	0	600	0.0714	0.19	35
Shaanxi Ansai	497	8.8	109.3	36.9	Hippophae rhamnoides L.	Shrub	0	600	0.0632	0.19	35
Shaanxi Zizhou	499.1	9.2	109.8	37.6	Robinia pseudoacacia L.	Tree	100	860		0.1583	50
Shaanxi Ansai	500	8.8	109.31	36.85	Hippophae rhamnoides L.	Shrub	0	800	0.0666	0.1833	19
Shaanxi Ansai	500	8.8	109.31	36.85	Hippophae rhamnoides L.	Shrub	0	800	0.06	0.1833	19
Shaanxi Ansai	500	8.8	109.31	36.85	Caragana korshinskii	Shrub	0	800	0.0621	0.1833	19
Shaanxi Ansai	500	8.8	109.31	36.85	Caragana korshinskii	Shrub	0	940	0.0686	0.184	21
Shanxi Taiyuan	500	9.5	112.58	37.8	Populus L.	Tree	0	600	0.1087	0.2	39
Shanxi Taiyuan	500	9.5	112.58	37.8	Populus L.	Tree	0	400	0.1215	0.2	39
Shanxi Taiyuan	500	9.5	112.58	37.8	Populus L.	Tree	0	400	0.104	0.2	39
Shanxi Taiyuan	500	9.5	112.58	37.8	Populus L.	Tree	0	600	0.107	0.2	39
Shanxi Taiyuan	500	9.5	112.58	37.8	Populus L.	Tree	0	600	0.0923	0.2	39
Shanxi Taiyuan	500	9.5	112.58	37.8	Pinus bungeana Zucc.	Tree	0	600	0.1073	0.2	39
Shanxi Taiyuan	500	9.5	112.58	37.8	Platycladus orientalis (L.) Franco	Tree	0	600	0.1063	0.2	39
Shanxi Taiyuan	500	9.5	112.58	37.8	Firmiana platanifolia (L. f.) Marsili	Tree	0	600	0.087	0.2	39
Shanxi Taiyuan	500	9.5	112.58	37.8	Firmiana platanifolia (L. f.) Marsili	Tree	0	600	0.08	0.2	39
Shanxi Taiyuan	500	9.5	112.58	37.8	Firmiana platanifolia (L. f.) Marsili	Tree	0	600	0.0877	0.2	39
Shanxi Taiyuan	500	9.5	112.58	37.8	Pyrus sorotina	Orchard	0	600	0.106	0.2	39
Shanxi Taiyuan	500	9.5	112.58	37.8	Pyrus sorotina	Orchard	0	600	0.0607	0.2	39
Shanxi Taiyuan	500	9.5	112.47	38.03	Pyrus sorotina	Orchard	0	700	0.0703	0.2	39
Shanxi Taiyuan	500	9.5	112.47	38.03	Pyrus sorotina	Orchard	0	600	0.072	0.2	39
Shanxi Taiyuan	500	9.5	112.47	38.03	Pyrus sorotina	Orchard	0	700	0.0885	0.2	39
Shanxi Taiyuan	500	9.5	112.47	38.03	Pyrus sorotina	Orchard	0	700	0.0775	0.2	39
Shanxi Taiyuan	500	9.5	112.47	38.03	Ziziphus jujuba Mill.	Orchard	0	400	0.105	0.2	39
Shanxi Taiyuan	500	9.5	112.47	38.03	Ziziphus jujuba Mill.	Orchard	0	400	0.1	0.2	39
Shanxi Taiyuan	500	9.5	112.47	38.03	Ziziphus jujuba Mill.	Orchard	0	400	0.101	0.2	39
Shanxi Taiyuan	500	9.5	112.47	38.03	Amygdalus persica L.	Orchard	0	700	0.0845	0.2	39
Shanxi Taiyuan	500	9.5	112.47	38.03	Amygdalus persica L.	Orchard	0	700	0.0923	0.2	39
Shanxi Taiyuan	500	9.5	112.47	38.03	Amygdalus persica L.	Orchard	0	700	0.0753	0.2	39
Shanxi Taiyuan	500	9.5	112.47	38.03	Amygdalus persica L.	Orchard	0	700	0.0723	0.2	39
Shanxi Taiyuan	500	9.5	112.58	37.8	Malus pumila Mill.	Orchard	0	400	0.113	0.2	40
Shanxi Taiyuan	500	9.5	112.58	37.8	Malus pumila Mill.	Orchard	0	600	0.1113	0.2	40
Shanxi Taiyuan	500	9.5	112.58	37.8	Malus pumila Mill.	Orchard	0	600	0.0883	0.2	40
Shanxi Taiyuan	500	9.5	112.58	37.8	Malus pumila Mill.	Orchard	0	600	0.108	0.2	40
Shanxi Taiyuan	500	9.5	112.58	37.8	Malus pumila Mill.	Orchard	0	600	0.107	0.2	40
Shanxi Taiyuan	500	9.5	112.58	37.8	Malus pumila Mill.	Orchard	0	600	0.1057	0.2	40
Shanxi Taiyuan	500	9.5	112.58	37.8	Malus pumila Mill.	Orchard	0	600	0.0993	0.2	40
Shanxi Taiyuan	500	9.5	112.58	37.8	Malus pumila Mill.	Orchard	0	600	0.1017	0.2	40
Shanxi Taiyuan	500	9.5	112.58	37.8	Malus pumila Mill.	Orchard	0	600	0.1057	0.2	40
Shanxi Taiyuan	500	9.5	112.47	38.03	Malus pumila Mill.	Orchard	0	600	0.0943	0.2	40
Shanxi Taiyuan	500	9.5	112.47	38.03	Malus pumila Mill.	Orchard	0	600	0.1003	0.2	40
Shanxi Taiyuan	500	9.5	112.47	38.03	Malus pumila Mill.	Orchard	0	600	0.0657	0.2	40
Shanxi Taiyuan	500	9.5	112.47	38.03	Malus pumila Mill.	Orchard	0	600	0.0783	0.2	40
Shanxi Taiyuan	500	9.5	112.47	38.03	Malus pumila Mill.	Orchard	0	700	0.0855	0.2	40
Shanxi Taiyuan	500	9.5	112.57	37.88	Malus pumila Mill.	Orchard	150	450	0.092	0.2	42
Gansu Zhenyuan	502	9.5	107.65	35.65	Medicago sativa L.	Grass	240	660	0.112	0.215	59
Gansu Zhenyuan	502	9.5	107.66	35.66	Medicago sativa L.	Grass	260	820	0.1105	0.215	59
Gansu Zhenyuan	502	9.5	107.67	35.67	Medicago sativa L.	Grass	300	800	0.1102	0.215	59
Shaanxi Ansai	503.99	9.11	109.25	36.75	Medicago sativa L.	Grass	200	300	0.06	0.19	23
Shaanxi Ansai	503.99	9.11	109.25	36.75	Astragalus adsurgens Pall.	Grass	250	250	0.07	0.19	23
Shaanxi Ansai	503.99	9.11	109.25	36.75	Onobrychis viciaefolia Scop.	Grass	250	250	0.065	0.19	23
Shaanxi Ansai	503.99	9.11	109.25	36.75	Panicum virgatum	Grass	200	300	0.07	0.19	23
Shaanxi Ansai	505.3	9.1	109.27	36.8	Malus pumila Mill.	Orchard	110	390	0.0786	0.19	49
Shaanxi Ansai	505.3	9.1	109.27	36.8	Malus pumila Mill.	Orchard	110	390	0.0786	0.19	65
Shaanxi Yanan	511	11.9	110.1	36.88	Malus pumila Mill.	Orchard	0	400	0.074	0.2	38
Shaanxi Yanan	511	11.9	110.1	36.88	Ziziphus jujuba Mill.	Orchard	0	400	0.105	0.2	38
Shaanxi Yanan	535	9	109.47	36.6	Pinus tabulaeformis Carr.	Tree	200	200		0.19	28
Shaanxi Yanan	535	9	109.48	36.7	Pinus tabulaeformis Carr.	Tree	200	300		0.19	28
Shaanxi Yanan	535	9	109.49	36.8	Pinus tabulaeformis Carr.	Tree	200	500		0.19	28
Shaanxi Yanan	535	9	109.5	36.9	Pinus tabulaeformis Carr.	Tree	200	700		0.19	28
Shaanxi Yanan	535	9	109.51	36.1	Pinus tabulaeformis Carr.	Tree	200	800		0.19	28
Shaanxi Yanan	535	9	108.13	35.4	Robinia pseudoacacia L.	Tree	0	500	0.07	0.19	45
Shaanxi Yanan	535	9	108.13	35.4	Robinia pseudoacacia L.	Tree	0	500	0.07	0.19	45
Shaanxi Yanan	535	9	108.13	35.4	Robinia pseudoacacia L.	Tree	0	500	0.071	0.19	45
Shaanxi Yanan	538	9.2	109.47	36.6	Malus pumila Mill.	Orchard		720		0.19	2
Shaanxi Yanan	538	9.2	109.47	36.6	Malus pumila Mill.	Orchard		820		0.19	2
Shaanxi Yanan	538	9.2	109.47	36.6	Malus pumila Mill.	Orchard		920		0.19	2
Gansu Zhenyuan	540	8.3	107.5	35.5	Triticum aestivum L.	Crop	80	520	0.1315	0.22	27
Gansu Zhenyuan	540	8.3	107.5	35.5	Triticum aestivum L.	Crop	100	280	0.1244	0.22	27
Gansu Zhenyuan	540	8.3	107.5	35.5	Zea mays	Crop	160	240	0.1553	0.22	27
Gansu Zhenyuan	540	8.3	107.5	35.5	Zea mays	Crop	40	220	0.146	0.22	27
Gansu Zhenyuan	540	8.3	107.5	35.5	Glycine max	Crop	140	320	0.1369	0.22	27
Gansu Zhenyuan	540	8.3	107.5	35.5	Panicum miliaceum L.	Crop	40	360	0.1387	0.22	27
Gansu Zhenyuan	540	8.3	107.5	35.5	Medicago sativa L.	Grass	200	100	0.104	0.22	43
Gansu Zhenyuan	540	8.3	107.5	35.5	Medicago sativa L.	Grass	250	100	0.10545	0.22	43
Gansu Zhenyuan	540	8.3	107.5	35.5	Medicago sativa L.	Grass	200	100	0.10355	0.22	43
Gansu Zhenyuan	540	8.3	107.5	35.5	Medicago sativa L.	Grass	200	150	0.1013	0.22	43
Gansu Zhenyuan	540	8.3	107.5	35.5	Medicago sativa L.	Grass	140	360	0.098	0.22	43
Gansu Zhenyuan	540	8.3	107.5	35.5	Medicago sativa L.	Grass	140	310	0.1016	0.22	43
Gansu Zhenyuan	540	8.3	107.5	35.5	Medicago sativa L.	Grass	120	410	0.0917	0.22	43
Gansu Zhenyuan	540	8.3	107.5	35.5	Medicago sativa L.	Grass	120	480	0.0937	0.22	43
Gansu Zhenyuan	540	8.3	107.5	35.5	Medicago sativa L.	Grass	200	100		0.22	44
Gansu Zhenyuan	540	8.3	107.5	35.5	Medicago sativa L.	Grass	250	100		0.22	44
Gansu Zhenyuan	540	8.3	107.5	35.5	Medicago sativa L.	Grass	200	100		0.22	44
Gansu Zhenyuan	540	8.3	107.5	35.5	Medicago sativa L.	Grass	140	360		0.22	44
Gansu Zhenyuan	540	8.3	107.5	35.5	Medicago sativa L.	Grass	140	310		0.22	44
Gansu Zhenyuan	540	8.3	107.5	35.5	Medicago sativa L.	Grass	120	380		0.22	44
Gansu Zhenyuan	540	8.3	107.5	35.5	Medicago sativa L.	Grass	120	480		0.22	44
Shaanxi Xianyang	540	12	108.3	34.4	Malus pumila Mill.	Orchard	180	420	0.0993	0.23	69
Shaanxi Xianyang	540	12	108.3	34.4	Malus pumila Mill.	Orchard	210	390	0.1116	0.23	69
Gansu Zhenyuan	541.8	8.3	107.7	35.5	Medicago sativa L.	Grass	20	980	0.1081	0.22	14
Gansu Zhenyuan	541.8	8.3	107.7	35.5	Medicago sativa L.	Grass	20	1380	0.0988	0.22	14
Gansu Zhenyuan	541.8	8.3	107.7	35.5	Medicago sativa L.	Grass	20	1280	0.095	0.22	14
Gansu Zhenyuan	541.8	8.3	107.7	35.5	Medicago sativa L.	Grass	20	980		0.22	24
Gansu Zhenyuan	541.8	8.3	107.7	35.5	Medicago sativa L.	Grass	40	960		0.22	24
Gansu Zhenyuan	541.8	8.3	107.7	35.5	Medicago sativa L.	Grass	20	980		0.22	24
Gansu Zhenyuan	541.8	8.3	107.7	35.5	Medicago sativa L.	Grass	20	980		0.22	24
Gansu Zhenyuan	541.8	8.3	107.65	35.65	Medicago sativa L.	Grass	20	980	0.1053	0.22	25
Gansu Zhenyuan	541.8	8.3	107.65	35.65	Medicago sativa L.	Grass	20	980	0.1065	0.22	25
Gansu Xifeng	542.7	9.7	107.63	35.73	Malus pumila Mill.	Orchard		1340		0.22	2
Gansu Xifeng	542.7	9.7	107.63	35.73	Malus pumila Mill.	Orchard		1220		0.22	2
Gansu Jingchuan	549.9	10	107.5	35.4	Robinia pseudoacacia L.	Tree	300	1430		0.22	13
Shaanxi Changwu	563.8	9.1	107.8	35.22	Malus pumila Mill.	Orchard		1280		0.225	2
Shaanxi Changwu	563.8	9.1	107.8	35.22	Malus pumila Mill.	Orchard		880		0.225	2
Shaanxi Changwu	563.8	9.1	107.8	35.22	Malus pumila Mill.	Orchard		1220		0.225	2
Gansu Lianjiabian	563.9	7.3	108.4	35.9	Pinus tabulaeformis Carr.	Tree		960		0.22	26
Gansu Lianjiabian	563.9	7.3	108.4	35.9	Quercus liaotungensis	Tree		880		0.22	26
Gansu Lianjiabian	563.9	7.3	108.4	35.9	Sophora viciifolia	Shrub		920		0.22	26
Gansu Lianjiabian	563.9	7.3	108.4	35.9	Hippophae rhamnoides L.	Shrub		740		0.22	26
Shaanxi Changwu	571	9.1	107.7	35.2	Triticum aestivum L.	Crop		120	0.1184	0.14	37
Shaanxi Changwu	571	9.1	107.7	35.2	Triticum aestivum L.	Crop		160	0.1189	0.14	37
Shaanxi Changwu	571	9.1	107.7	35.2	Triticum aestivum L.	Crop		160	0.1166	0.14	37
Shaanxi Changwu	571	9.1	107.7	35.2	Triticum aestivum L.	Crop		140	0.1248	0.14	37
Shaanxi Changwu	571	9.1	107.7	35.2	Triticum aestivum L.	Crop		140	0.1059	0.14	37
Shaanxi Changwu	571	9.1	107.7	35.2	Triticum aestivum L.	Crop		120	0.1056	0.14	37
Shaanxi Changwu	571	9.1	107.7	35.2	Triticum aestivum L.	Crop		120	0.1063	0.14	37
Shaanxi Changwu	571	9.1	107.7	35.2	Triticum aestivum L.	Crop		140	0.1053	0.14	37
Shaanxi Changwu	571	9.1	107.7	35.2	Triticum aestivum L.	Crop		140	0.1044	0.14	37
Shaanxi Changwu	571	9.1	107.7	35.2	Triticum aestivum L.	Crop		140	0.0968	0.14	37
Shaanxi Changwu	571	9.1	107.7	35.2	Triticum aestivum L.	Crop		120	0.1002	0.14	37
Shaanxi Changwu	571	9.1	107.7	35.2	Triticum aestivum L.	Crop		140	0.1223	0.14	37
Shaanxi Changwu	571	9.1	107.7	35.2	Triticum aestivum L.	Crop		120	0.0996	0.14	37
Shaanxi Changwu	571	9.1	107.7	35.2	Triticum aestivum L.	Crop		140	0.1012	0.14	37
Shaanxi Changwu	571	9.1	107.7	35.2	Triticum aestivum L.	Crop		120	0.1184	0.14	54
Shaanxi Changwu	571	9.1	107.7	35.2	Triticum aestivum L.	Crop		160	0.1189	0.14	54
Shaanxi Changwu	571	9.1	107.7	35.2	Triticum aestivum L.	Crop		160	0.1166	0.14	54
Shaanxi Changwu	571	9.1	107.7	35.2	Triticum aestivum L.	Crop		140	0.1248	0.14	54
Shaanxi Changwu	571	9.1	107.7	35.2	Triticum aestivum L.	Crop		140	0.1059	0.14	54
Shaanxi Changwu	571	9.1	107.7	35.2	Triticum aestivum L.	Crop		120	0.1056	0.14	54
Shaanxi Changwu	571	9.1	107.7	35.2	Triticum aestivum L.	Crop		120	0.1063	0.14	54
Shaanxi Changwu	571	9.1	107.7	35.2	Triticum aestivum L.	Crop		140	0.1053	0.14	54
Shaanxi Changwu	571	9.1	107.7	35.2	Triticum aestivum L.	Crop		140	0.1044	0.14	54
Shaanxi Changwu	571	9.1	107.7	35.2	Triticum aestivum L.	Crop		140	0.0968	0.14	54
Shaanxi Changwu	571	9.1	107.7	35.2	Triticum aestivum L.	Crop		120	0.1002	0.14	54
Shaanxi Changwu	571	9.1	107.7	35.2	Triticum aestivum L.	Crop		140	0.1223	0.14	54
Shaanxi Changwu	571	9.1	107.7	35.2	Triticum aestivum L.	Crop		120	0.0996	0.14	54
Shaanxi Changwu	571	9.1	107.7	35.2	Triticum aestivum L.	Crop		140	0.1012	0.14	54
Shaanxi Changwu	576.4	9.1	107.7	35.2	Medicago sativa L.	Grass	0	1000	0.127	0.224	21
Shaanxi Changwu	576.4	9.1	107.7	35.2	Medicago sativa L.	Grass	40	500		0.22	24
Shaanxi Changwu	576.4	9.1	107.7	35.2	Malus pumila Mill.	Orchard	120	880	0.1239	0.22	25
Shaanxi Changwu	576.4	9.1	107.7	35.2	Robinia pseudoacacia L.	Tree	40	840		0.22	25
Shaanxi Changwu	576.4	9.1	107.7	35.2	Robinia pseudoacacia L.	Tree	60	700		0.22	25
Shaanxi Changwu	576.4	9.1	107.7	35.2	Medicago sativa L.	Grass	20	520		0.22	25
Shaanxi Changwu	576.4	9.1	107.7	35.2	Triticum aestivum L.	Crop	40	560	0.1273	0.22	25
Shaanxi Changwu	576.4	9.1	107.7	35.2	Triticum aestivum L.	Crop	80	240		0.22	25
Shaanxi Changwu	576.4	9.1	107.7	35.2	Triticum aestivum L.	Crop	80	220		0.22	25
Shaanxi Changwu	576.4	9.1	107.7	35.2	Zea mays	Crop	0	120		0.22	25
Shaanxi Changwu	576.4	9.1	107.7	35.2	Robinia pseudoacacia L.	Tree		700		0.22	26
Shaanxi Changwu	576.4	9.1	107.7	35.2	Robinia pseudoacacia L.	Tree		720		0.22	26
Shaanxi Changwu	576.4	9.1	107.7	35.2	Robinia pseudoacacia L.	Tree		700		0.22	26
Shaanxi Changwu	576.4	9.1	107.7	35.2	Robinia pseudoacacia L.	Tree		800		0.22	26
Shaanxi Ziwuling	576.7	9	109.2	36.01	Pinus tabulaeformis Carr.	Tree	60	940	0.1034	0.22	25
Shaanxi Ziwuling	576.7	9	109.2	36.01	Pinus tabulaeformis Carr.	Tree	40	960	0.1245	0.22	25
Shaanxi Ziwuling	576.7	9	109.2	36.01	Quercus liaotungensis	Tree	120	840		0.22	25
Shaanxi Ziwuling	576.7	9	109.2	36.01	Quercus liaotungensis	Tree	0	1000	0.1037	0.22	25
Shaanxi Ziwuling	576.7	9	109.2	36.01	Sophora viciifolia	Shrub	80	920	0.0975	0.22	25
Shaanxi Ziwuling	576.7	9	109.2	36.01	Hippophae rhamnoides L.	Shrub	120	740	0.0975	0.22	25
Shaanxi Ziwuling	576.7	9	109.2	36.01	Pinus tabulaeformis Carr.	Tree		940	0.0975	0.22	26
Shaanxi Ziwuling	576.7	9	109.2	36.01	Quercus liaotungensis	Tree		1000		0.22	26
Shaanxi Ziwuling	576.7	9	109.2	36.01	Sophora viciifolia	Shrub		1000		0.22	26
Shaanxi Ziwuling	576.7	9	109.2	36.01	Robinia pseudoacacia L.	Tree	50	450	0.0827	0.21	46
Shaanxi Ziwuling	576.7	9	109.2	36.01	Robinia pseudoacacia L.	Tree	0	500	0.0762	0.21	46
Shaanxi Fuxian	577	9.1	109.37	36	Pinus tabulaeformis Carr.	Tree	0	900	0.098	0.195	21
Shaanxi Baishui	577.8	11.4	109.6	35.18	Malus pumila Mill.	Orchard		1500		0.23	2
Shaanxi Baishui	577.8	11.4	109.6	35.18	Malus pumila Mill.	Orchard		1220		0.23	2
Shaanxi Changwu	578	9.1	107.7	35.23	Malus pumila Mill.	Orchard	140	960	0.138	0.2116	10
Shaanxi Changwu	578	9.1	107.7	35.23	Medicago sativa L.	Grass	100	900	0.121	0.2116	10
Shaanxi Changwu	578	9.1	107.7	35.23	Medicago sativa L.	Grass	80	1920	0.106	0.2116	10
Shaanxi Changwu	578	9.1	107.7	35.23	Triticum aestivum L.	Crop	120	220	0.112	0.22	11
Shaanxi Changwu	578	9.1	107.7	35.23	Triticum aestivum L.	Crop	140	220	0.124	0.22	11
Shaanxi Changwu	578	9.1	107.7	35.23	Medicago sativa L.	Grass	100	340	0.125	0.22	11
Shaanxi Changwu	578	9.1	107.7	35.23	Triticum aestivum L.	Crop	160	160	0.134	0.22	11
Shaanxi Changwu	578	9.1	107.7	35.23	Triticum aestivum L.	Crop	180	160	0.144	0.22	11
Shaanxi Changwu	578	9.1	107.7	35.23	Medicago sativa L.	Grass	100	560	0.13	0.22	11
Shaanxi Changwu	578	9.1	107.7	35.23	Triticum aestivum L.	Crop	120	180	0.124	0.22	11
Shaanxi Changwu	578	9.1	107.7	35.23	Triticum aestivum L.	Crop	220	100	0.15	0.22	11
Shaanxi Changwu	578	9.1	107.7	35.23	Medicago sativa L.	Grass	100	760	0.134	0.22	11
Shaanxi Changwu	578	9.1	107.7	35.23	Malus pumila Mill.	Orchard	180	820	0.135	0.22	11
Shaanxi Changwu	578	9.1	107.7	35.23	Triticum aestivum L.	Crop	240	100	0.138	0.22	11
Shaanxi Changwu	578	9.1	107.7	35.23	Medicago sativa L.	Grass	180	820	0.129	0.22	11
Shaanxi Changwu	578	9.1	107.7	35.23	Malus pumila Mill.	Orchard	250	750	0.136	0.22	11
Shaanxi Changwu	578	9.1	107.7	35.23	Medicago sativa L.	Grass	120	880	0.126	0.22	11
Shaanxi Changwu	578	9.1	107.7	35.23	Malus pumila Mill.	Orchard	200	800	0.14	0.22	11
Shaanxi Changwu	578	9.1	107.7	35.23	Triticum aestivum L.	Crop	120	200	0.125	0.22	11
Shaanxi Changwu	578	9.1	107.7	35.23	Triticum aestivum L.	Crop	120	260	0.131	0.22	11
Shaanxi Changwu	578	9.1	107.7	35.23	Medicago sativa L.	Grass	200	800	0.1303	0.22	12
Shaanxi Changwu	578	9.1	107.7	35.23	Malus pumila Mill.	Orchard	200	800	0.1368	0.22	12
Shaanxi Changwu	578	9.1	107.7	35.23	Triticum aestivum L.	Crop	40	560	0.1263	0.22	27
Shaanxi Changwu	578	9.1	107.7	35.23	Triticum aestivum L.	Crop	80	240	0.1129	0.22	27
Shaanxi Changwu	578	9.1	107.7	35.23	Triticum aestivum L.	Crop	80	220	0.1296	0.22	27
Shaanxi Changwu	578	9.1	107.7	35.23	Zea mays	Crop	0	120	0.1375	0.22	27
Shaanxi Changwu	578.5	9.1	104.6	36.1	Zea mays	Crop	100	100		0.22	30
Shaanxi Changwu	578.5	9.1	104.6	36.1	Triticum aestivum L.	Crop	100	200		0.22	30
Shaanxi Changwu	578.5	9.1	104.6	36.1	Medicago sativa L.	Grass	100	900		0.22	30
Shaanxi Yijun	582.5	10.6	109.11	35.43	Triticum aestivum L.	Crop	60	140	0.12	0.22	27
Shaanxi Yijun	582.5	10.6	109.11	35.43	Zea mays	Crop	0	100	0.1352	0.22	27
Shaanxi Changwu	584	9.1	107.7	35.2	Triticum aestivum L.	Crop	100	250	0.125	0.23	18
Shaanxi Changwu	584	9.1	107.7	35.2	Malus pumila Mill.	Orchard	220	140	0.13	0.23	18
Shaanxi Changwu	584	9.1	107.7	35.2	Malus pumila Mill.	Orchard	200	240	0.126	0.23	18
Shaanxi Changwu	584	9.1	107.7	35.2	Malus pumila Mill.	Orchard	200	500	0.113	0.23	18
Shaanxi Changwu	584	9.3	107.7	35.2	Triticum aestivum L.	Crop	50	110	0.134911	0.23	29
Shaanxi Changwu	584	9.3	107.7	35.2	Triticum aestivum L.	Crop	50	130	0.125625	0.23	29
Shaanxi Changwu	584	9.3	107.7	35.2	Triticum aestivum L.	Crop	50	170	0.126339	0.23	29
Shaanxi Changwu	584	9.3	107.7	35.2	Triticum aestivum L.	Crop	50	190	0.128304	0.23	29
Shaanxi Changwu	584	9.3	107.7	35.2	Triticum aestivum L.	Crop	60	120	0.132857	0.23	29
Shaanxi Changwu	584	9.3	107.7	35.2	Triticum aestivum L.	Crop	50	210	0.117946	0.23	29
Shaanxi Changwu	584	9.3	107.7	35.2	Triticum aestivum L.	Crop	50	210	0.117054	0.23	29
Shaanxi Changwu	584	9.3	107.7	35.2	Triticum aestivum L.	Crop	50	210	0.117143	0.23	29
Shaanxi Changwu	584.1	9.1	107.8	35.23	Malus pumila Mill.	Orchard	0	1800	0.1473	0.203	48
Shaanxi Xian	600	13.1	109.32	34.15	Populus L.	Tree	180	180	0.094	0.2	62
Shaanxi Xian	600	13.1	109.33	34.15	Firmiana platanifolia (L. f.) Marsili	Tree	180	190	0.093	0.2	62
Shaanxi Xianyang	600	13.1	108.6	34.4	Malus pumila Mill.	Orchard	200	200	0.083	0.23	63
Shaanxi Xianyang	600	13.1	108.6	34.4	Firmiana platanifolia (L. f.) Marsili	Tree	200	200	0.087	0.23	63
Shaanxi Xian	600	13	108.9	34.3	Malus pumila Mill.	Orchard	200	150	0.092	0.23	64
Shaanxi Xian	600	13	108.9	34.3	Malus pumila Mill.	Orchard	200	150	0.094	0.23	64
Shaanxi Xian	600	13	108.95	34.27	Malus pumila Mill.	Orchard	200	150	0.092	0.23	67
Shaanxi Xian	600	13	108.95	34.27	Firmiana platanifolia (L. f.) Marsili	Tree	200	200	0.085	0.23	67
Shaanxi Xian	600	13	108.13	34.01	Firmiana platanifolia (L. f.) Marsili	Tree	190	210	0.095	0.23	67
Shaanxi Xian	600	13	108.25	34.17	Firmiana platanifolia (L. f.) Marsili	Tree	180	180	0.093	0.23	67
Shaanxi Xianyang	600	13	108.73	34.35	Malus pumila Mill.	Orchard	200	200	0.084	0.23	67
Shaanxi Xianyang	600	13	108.73	34.35	Firmiana platanifolia (L. f.) Marsili	Tree	200	200	0.09	0.23	67
Shaanxi Xian	600	13	109.1	34.55	Platanus orientalis	Tree	140	260	0.094	0.23	68
Shaanxi Xian	600	13	109.2	34.38	Platanus orientalis	Tree	120	280	0.093	0.23	68
Shaanxi Xian	600	13	109.2	34.38	Populus L.	Tree	150	250	0.092	0.23	68
Shaanxi Xian	600	13	109.2	34.38	Firmiana platanifolia (L. f.) Marsili	Tree	140	190	0.09	0.23	68
Shaanxi Xian	600	13	109.2	34.38	Populus L.	Tree	140	180	0.087	0.23	68
Shaanxi Xian	604.2	13	108.9	34.3	Malus pumila Mill.	Orchard	190	160	0.092	0.23	31
Shaanxi Luochuan	605	9.2	109.2	35.7	Pinus tabulaeformis Carr.	Tree	200	100		0.22	28
Shaanxi Luochuan	605	9.2	109.3	35.8	Pinus tabulaeformis Carr.	Tree	200	500		0.22	28
Shaanxi Luochuan	605	9.2	109.4	35.9	Pinus tabulaeformis Carr.	Tree	200	700		0.22	28
Shaanxi Luochuan	605	9.2	109.5	35.1	Pinus tabulaeformis Carr.	Tree	200	800		0.22	28
Shaanxi Luochuan	607.9	9.2	109.42	35.67	Malus pumila Mill.	Orchard		1180		0.22	2
Shaanxi Luochuan	607.9	9.2	109.42	35.67	Malus pumila Mill.	Orchard		1500		0.22	2
Shaanxi Luochuan	607.9	9.2	109.42	35.67	Malus pumila Mill.	Orchard		1460		0.22	2
Shaanxi Luochuan	620	9.2	109.2	35.7	Malus pumila Mill.	Orchard	0	900	0.1143	0.202	21
Shaanxi Luochuan	620	9.2	109.2	35.7	Malus pumila Mill.	Orchard	120	300		0.22	25
Shaanxi Luochuan	620	9.2	109.2	35.7	Malus pumila Mill.	Orchard		260		0.22	26
Shaanxi Luochuan	620	9.2	109.2	35.7	Malus pumila Mill.	Orchard		360		0.22	26
Shaanxi Luochuan	620	9.2	109.2	35.7	Malus pumila Mill.	Orchard		940		0.22	26
Shaanxi Fengxiang	655.6	11.5	107.39	34.43	Malus pumila Mill.	Orchard		1140		0.25	2
Shaanxi Fengxiang	655.6	11.5	107.39	34.43	Malus pumila Mill.	Orchard		1000		0.25	2
Shaanxi Fengxiang	655.6	11.5	107.39	34.43	Malus pumila Mill.	Orchard		520		0.25	2
Shaanxi Fengxiang	655.6	11.5	107.39	34.43	Malus pumila Mill.	Orchard		500		0.25	2

## Sheet: References
No.	Author name	Title	Journal	Year	Vol(ISS)	PP
1	Bai Guangming, Qi Jinsheng, Liu Xinsheng, Chang Shangang, Liu Zhibing	Changes of soil moisture in slope Caragana land and wasteland in the hilly and gullied area of Northern Shaanxi	Bulletin of Soil and Water Conservation	2007	27(6)	45-49.
2	Cao Yu, Li Jun, Zhang Shehong, Wang Yali, Cheng Ke, Wang Xuechun, Wang Yuling, Naveed, Tahir	Characteristics of deep soil desiccation of apple orchards in different weather and landform zones of Loess Plateau in China	Transactions of the Chinese Society of Agricultural Engineering	2012	28(15)	72-79.
3	Cheng Jimin, Cheng Jie, Gao Yang	Alfalfa Growth Characteristics and Soil Water Dynamics of Grassland Converted from Cropland in Semi-arid Region	Acta Agrestia Sinica	2011	19(4)	565-576.
4	Cheng Jimin, Wan Huie, Wang Jing	Excessive Depletive Dynamic of Soil Water of Pupulus simonii in Loess Hilly Region	Journal of Soil Water Conservation	2003	17(3)	70-74.
5	Cheng Jimin, Wan Huie, Wang Jing	Excessive Depletion of Soil Water and Regulation and Restoration of Soil Water Regime in Loess Hilly Region under Prunus Davidiana Vegetation	Acta Pedologica Sinica	2003	40(5)	691-696.
6	Cheng Jimin, Wan Huie, Wang Jing	Alfalfa growth and its relation with soil water status in loess hilly and gully region	The journal of applied	2005	16(3)	435-438.
7	Cheng Jimin, Wan Huie, Wang Jing, Yong Shaoping	Growth of Caragana korshinskii and Depletion Process of Soil Water in Semi-Arid Region	Scientia Silvae Sinicae	2005	41(2)	37-48.
8	Cheng Jimin, Wan Huie, Yong Shaoping, Wang Jing	Soil water dynamic of Hippophae rhamnoides in Loess Hilly Region	Acta Botanica Boreali Occidentalia Sinica	2003	23(8)	1352-1356.
9	Cheng Jimin, Wan Huie, Wang Jing, Yong Shaoping	Over depletion and recovery of soil moisture on Astragalus adsurgens grasslands in the loess hilly-gully region	Acta Ecologica Sinica	2003	24(12)	2979-2983.
10	Cheng Liping, Liu Wenzhao	Soil moisture distribution in deep layers and its response to different land use patterns on Loess Tableland	Transactions of the Chinese Society of Agricultural Engineering	2011	27(9)	203-207.
11	Cheng Liping, Liu Wenzhao	Long term effects of farming system on soil water content and dry soil layer in deep loess profile of Loess Tableland in China	Journal of Integrative Agriculture	2014	13(6)	1382-1392.
12	Cheng Liping, Liu Wenzhao, Li Zhi	Soil water in deep layers under different land use patterns on the Loess Tableland	Acta Ecologica Sinica	2014	34(8)	1975-1983.
13	Duan Xu, Wang yanhui, Li Xianzhong, Li Lianfang	Spatial differences of soil electrical resistivity and moisture content in slope grassland in Yunwu Mountains and in slope locust forestland in Jingchuan Mountains, Northwest China	Chinese Journal of Ecology	2012	31(3)	632-639.
14	Fang Xinyu, Li Jun, Wang Xuechun, Ren Jingjing	Soil desiccation of alfalfa fields and effects of alfalfa-grain crop rotation on soil water restoration of desiccated alfalfa fields in semi-humid areas of the loess plateau	Scientia Agricultura Sinica	2010	43(16)	3348-3356.
15	Guo Zhongsheng	Using Depth of Soil Water and Water Consumption by Littleleaf Peashrub in the Semiarid Area of Loess Hilly Region	Bulletin of Soil and Water Conservation	2009	29(5)	69-72.
16	Guo Zhongsheng, Shao Mingan	Soil water carrying capacity of vegetation and soil desiccation in artificial forestry and grassland in semi-arid regions of the Loess Plateau	Acta Ecologica Sinica	2002	23(8)	1460-1647.
17	Guo Zhongsheng, Shao Mingan	Effect of Artificial Caragana korshinskii Forest on Soil Water in the Semiarid Area of Loess Hilly Region	Scientia Silvae Sinicae	2010	46(12)	1-7.
18	He Fuhong, Huang Mingbin, Dang Tinghui	Distribution characteristic of dried soil layer in Wangdonggou watershed in gully region of the Loess Plateau	Journal of Natural Resources	2003	18(1)	30-36.
19	Hu Mengjun, Liu Wenzhao, Zhao Yaoyang	Similarities and differences of water balance among cropland, grassland and woodland in the Loess Plateau	Agricultural Research in the Arid Areas	2003	21(4)	113-116.
20	Hu Wei, Chen Yunming	Research on Soil Desiccation on Dry Farmland in Semi-arid Area of Loess Plateau	Journal of Henan Agricultural Sciences	2013	42(4)	75-79.
21	Huang Mingbin, Yang Xinmin, Li Yushan	Hydro-ecological effect of the soil dry layer as affected by biota use in the Loess Plateau	Chinese Journal of Eco-Agriculture	2003	11(3)	114-116.
22	Huo Zhu, Zhang Binliang	Study on Soil Dry Layer Distribution in the Main Shrub Land of Liudaogou Catchment	China Population Resources and Environment	2007	17(5)	95-99.
23	Jiang Jun, Wang Baiqun, Cao Qingyu, Du Quansheng	Characteristics and the Biomass Production and Soil Water of Sown Pastures in Ansai Loess hilly-gully Region	Chinese Agricultural Science Bulletin	2010	26(3)	75-89.
24	Li Jun, Chen Bing, Li Xiaofang, Cheng Jimin, Hao Mingde	Effects of deep soil desiccations on alfalfa grasslands in different rainfall areas of the Loess Plateau of China	Acta Ecologica Sinica	2007	27(1)	75-89.
25	Li Jun, Chen Bing, Li Xiaofang, Zhao Yyujuan, Ciren Yangjin, Jiang Bin, Hu Wei	Soil desiccating effects of forestlands, grasslands and croplands in zones different in rainfall pattern on the Loess Plateau	Acta Pedologica Sinica	2008	45(1)	40-49.
26	Li Jun, Chen Bing, Li Xiaofang, Zhao Yyujuan, Ciren Yangjin, Jiang Bin, Hu Wei, Cheng Jimin, Shao Mingan	Effects of deep soil desiccation on artificial forestlands in different vegetation zones on the Loess Plateau of China	Acta Ecologica Sinica	2008	28(4)	1429-1445.
27	Li Jun, Jiang Bin, Hu Wei, Ciren Yangjin, Zhao Yujuan, Li Xiaofang, Chen Bing	Characteristics of deep soil desiccation on rainfed grain croplands in different rainfall areas of the Loess Plateau of China	Journal of Natural Resources	2009	24(12)	2124-2134.
28	Li Jun, Wang Xuechun, Shao Mingan, Zhao Yujuan, Li Xiaofang	Simulation of Water-limiting Biomass Productivity of Chinese Pine Plantations and the Soil Desiccation Effect in 3 Sites with Different Annual Precipitation on Loess Plateau	Scientia Silvae Sinicae	2010	46(11)	25-35.
29	Li Tiantian, Wang Jun, Liu Wenzhao, Yin Duo, Ma Sai	Impact of nitrogen fertilization on evolution of dry soil layer in field of dry-land wheat on Loess Plateau	Agricultural Research in the Arid Areas	2013	31(4)	152-160.
30	Li Wei, Hao Mingde, Wang Xuechun	Depletion and restoration of soil water in different cultivating systems in Gully Region of Loess Plateau	Transactions of the Chinese Society of Agricultural Engineering	2010	26(3)	99-105.
31	Li Yuqin, Zhao Jingbo	Reconstruction of dried layer under apple tree plantation at Qujiang in Southern of Xi'an City with plentiful raining year	Joumal of ShaanXi Normal university(Natural Science Edition)	2005	33(4)	99-103.
32	Liang Haibin, Shi Jianwei, Niu Junjie, Gu Wenting, Guo Biao	Study on the characteristics of the soil moisture variation in different-aged Caragana korshinskii Kom in Loess hilly region, northwestern Shanxi	Journal of Arid Land Ｒesources and Environment	2014	28(6)	143-148.
33	Liu Gang, Wang Zhiqiang, Wang Xiaolan	Analysis of dried soil layer of different vegetation types in Wuqi County	Research of Soil and Water Conservation	2004	11(1)	126-129.
34	Liu Peisong, Hao Weiping, Li Jun, Jia Zhikuan	Study on curve fitting features of soil moisture and root system's dynamic distribution in alfalfa grassland in drought areas of southern Ningxia	Journal of Agricultural University of Hebei	2011	34(4)	29-35.
35	Lu Jianli, Chen Yunming, Zhang Yali, Li Zhuo, Xu Jinghua	Effect of Seabuckthorn growth on soil moisture and soil nutrient in loess hilly region	Research of Soil and Water Conservation	2008	15(3)	137-146.
36	Lv Feng, Niu Junjie, Wang Shangyi	A Study on Plantation Soil Desiccation in the Loess Platform of the Southern Shanxi Based on Soil Experiments	Journal of Taiyuan Normal University (Natural Science Edition)	2009	8(1)	119-122.
37	Ma Juanxia, Xiao Ling, Guan Shuaipeng, Zhang Ssujuan, Zhang Yaohua	Study on the Relationship between the Soil Moisture and the Site Factors of Robinia pseudoacacia Plantation Forestland in Loess Plateau	Chinese Journal of Soil Science	2010	41(6)	1311-1315.
38	Niu Junjie, Ma Shumiao, Zhao Jingbo, Zhou Qi	Soil water content and water balance of economic trees at Sunjiayuan in Yanchuan Country of Shannxi Province	Bulletin of Soil and Water Conservation	2014	34(4)	33-38.
39	Niu Junjie, Zhao Jingbo, Wang Shangyi	A study on plantation soil desiccation in the upper reaches of the Fenhe River basin based on deep soil experiments	Geographical Research	2007	26(7)	773-781.
40	Niu Junjie, Zhao Jingbo, Wang Shangyi	The Dry Layer of Soil Under Fruit Trees in Taiyuan Region	Journal of Taiyuan Normal University (Natural Science Edition)	2008	7(2)	144-147.
41	Pan Zhanbing, Li Shengbao, Cai Jinjun, Dong Liguo, Wang Yueling, Ji Bo	Variations of Soil Moisture and Nutrients in Alfalfa Field in Southern Ningxia Hui Autonomous Region	Bulletin of Soil and Water Conservation	2011	31(2)	61-67.
42	Ren Xiaoli, Xie Shiyou, Niu Junjie	Study on Typical Vegetation Soil Desiccation in Xiaofan Country, Taiyuan Area	Journal of Anhui Agricultural Sciences	2011	39(8)	4662-4666.
43	Wan Sumei, Jia Zhikuan, Han Qingfang, Yang Baoping	Dry soil layer forming and soil moisture restoration of alfalfa grassland in the semi-humid region of the Loess Plateau	Acta Ecologica Sinica	2008	28(3)	1045-1051.
44	Wan Sumei, Jia Zhikuan, Wang Yong, Han Qingfang	Dry Soil Layer Forming and Soil Nitrogen Consumption Characteristic of Alfalfa Grassland in the Semi-humid Region of the Loess Plateau	Journal of Natural Resources	2008	23(3)	383-390.
45	Wang Li, Shao Mingan, Hou Qingchun, Yang Gangmin	The analysis to dried soil layer of artificial Robinnia pseudoscacia forestry land in the Yanan Experimental Area	Acta Botanica Boreali Occidentalia Sinica	2001	21(1)	101-106.
46	Wang Li, Shao Mingan, Wang Quanjiu, Jia Zhikuan	Comparison of soil desiccations in natural and acacia forests in the Ziwuling Mountain of the Loess Plateau	Acta Botanica Boreali-Occidentalia Sinica	2004	25(7)	1279-1286.
47	Wang Meiyan, Li Jun, Sun Jian, Wang Xxuechun, Fang Xinyu, Ren Jingjing	Soil desiccation characteristics of alfalfa grasslands and soil water restoration effects in alfalfa-grain crop rotations on the semi-arid areas of the Loess Plateau	Acta Ecologica Sinica	2009	29(8)	4526-4534.
48	Wang Rui, Liu Wenzhao, Li Lixia	Effect of land use types on the deep soil moisture of the loess table land - A case of Changwu	Journal of Arid Land Resources and Environment	2014	28(11)	127-132.
49	Wang Yanping, Han Mingyu, Zhang Linsen, Mao Chenpeng, Lei Yyushan	Spatial Characteristics of Soil Moisture of Apple Orchards in the Loess Plateau of Shaanxi Province	Scientia Silvae Sinicae	2013	49(7)	16-25.
50	Wang Yanping, Shao Mingan, Zhang Xingchang	Soil moisture ecological environment of artificial vegetation on steep slope of loess region in North Shaanxi Province, China	Acta Ecologica Sinica	2008	28(8)	3769-3778.
51	Wang Yanping, Shao Mingan, Shao Hongbo	A preliminary investigation of the dynamic characteristics of dried soil layers on the Loess Plateau of China	Journal of Hydrology	2010	381(1)	9-17.
52	Wang Zhiqiang, Liu Baoyuan, Liu Gang, Zhang Yonghuan	Soil water depletion depth by planted vegetation on the Loess Plateau	Science in China Series D	2009	52(6)	835-842
53	Wang Zhiqiang, Liu Baoyuan, Zhang Yan	Soil moisture ecological environment of artificial vegetation on steep slope of loess region in North Shaanxi Province, China	Acta Geographica Sinica	2008	63(7)	703-713.
54	Xue Xiaohui, Hao Mingde	Study on the relationship between fertilization, yield and soil desiccation in the Loess Plateau region	Agricultural Research in the Arid Areas	2010	28(6)	75-80.
55	Xin Xiaogui, Wu Pute, Wang Youke, Xiao Sen	Study on soil water condition of mountain jujube yards of different growth years	Agricultural Research in the Arid Areas	2012	30(3)	85-90.
56	Xu Ximing, Chen Haibin, Yuan Huanying, Wang Hui	The Research of Artificial Forestland on Soil Water in the Semi-arid of the Loess Plateau	Journal of Northwest Forestry University	2006	21(5)	60-64.
57	Yang Lei, Wei Wei, Chen Liding, Cai Guojun, Jia Fuyan	Soil desiccation in deep soil layers under different vegetation types in the semi-arid loess hilly region	Geographical Research	2012	31(1)	71-81.
58	Yuan Huanying, Xu Ximing	Soil Water Dynamics of Plantations in Sub-arid Gully and Hilly Regions of the Loess Plateau	Journal of Northwest Forestry University	2004	19(2)	5-8.
59	Zhang Chunxia, Hao Mingde, Wei Xiaorong, Wang Xugang	Soil water distribution characteristics of alfalfa with different planting years in the gully region of the Loess Plateau	Plant Nutrition and Fertilizer Science	2004	10(6)	604-607.
60	Zhang Chencheng, Shao Mingan, Wang Yunqiang	Spatial distribution of dried soil layers under different vegetation types at slope scale in loess region	Transactions of the Chinese Society of Agricultural Engineering	2012	28(17)	102-108.
61	Zhang Min, Niu Junjie, Liang Haibin, Shi Jianwei, Guo Biao	Changes in soil water under different macrophanerophyte covers in the gully region of Loess Plateau in northwest Shanxi	Chinese Journal of Ecology	2014	33(9)	2478-2482.
62	Zhao Jingbo, Du Juan, Li Yanhua, Chen Baoqun	Research of dried layer of soil below artificial forest near Xi'an	Joumal of ShaanXi Normal university(Natural Science Edition)	2004	32(2)	97-102.
63	Zhao Jingbo, Du Juan, Zhou Qi, Yue Yingli	Dry layer of soil below artificial forest near XianYang in Shaanxi	Scientia geographica sinica	2005	25(3)	322-328.
64	Zhao Jingbo, Du Juan, Zhou Qi, Yue Yingli	The soil dried layers under apple trees planation near Xi'an City	Acta Ecologica Sinica	2005	25(8)	2115-2120.
65	Zhao Jingbo, Li Yuqin, Li Yanhua, Yue Yingli	Spatial Characteristics of Soil Moisture of Apple Orchards in the Loess Plateau of Shaanxi Province	Arid Land Geography	2005	28(5)	603-608.
66	Zhao Jingbo, Sun Guizhen, Gu Jing, Xiao Jun	Research on Water Content and Dried Soil Layer in Jingbian County of Shaanxi Province	Bulletin of Soil and Water Conservation	2007	27(5)	1-6.
67	Zhao Jingbo, Sun Guizhen, Yue Yingli, Chen Baoqun	Research of dried earth layer and its formation in the artificial forest land of Guanzhong Plain	Geographical Research	2007	26(4)	763-772.
68	Zhao Jingbo, Wang Changyan, Yue Yingli, Du Juan	The Research on the Dried Layer and the Moisture Restoration of the Soils in the Planted Forests in Xi'an Area	Journal of Natural Resources	2007	22(6)	890-895.
69	Zheng Mingshan, Zhao Jingbo, Gong Chengshuang, Kong Wenwen, Wang Ling	Research on Soil Moisture Content under Apple Trees and Farmland of Liquan in Shaanxi	Journal of Anhui Agricultural Sciences	2004	38(12)	6424-6430.
